# Supplementary material for: Generation and Assessment of Soybean (Glycine max (L.) Merr.) Hybrids for High-Efficiency Agrobacterium-Mediated Transformation
Source: Life (Basel). 2024 Dec 12;14(12):1649. doi: 10.3390/life14121649 (PMC11676979; doi:10.3390/life14121649)
Supplement: Supplementary file 1 [file life-14-01649-s001.zip]

Archive with 1 entries (1 files):
- life-3341011-supplementary.pdf
